# Supplementary material for: Polymer Functionalized Nanoparticles in Blue Phase LC: Effect of Particle Shape
Source: Nanomaterials (Basel). 2021 Dec 29;12(1):91. doi: 10.3390/nano12010091 (PMC8746361; doi:10.3390/nano12010091)
Supplement: Supplementary file 1 [file nanomaterials-12-00091-s001.zip]

Archive with 1 entries (1 files):
- nanomaterials-1466881-supplementary.pdf
